# Supplementary material for: Collaborative optimization for train stop planning and train timetabling on high-speed railways based on passenger demand
Source: PLoS One. 2023 Apr 21;18(4):e0284747. doi: 10.1371/journal.pone.0284747 (PMC10121017; doi:10.1371/journal.pone.0284747)
Supplement: S1 Table — (XLSX) [file pone.0284747.s001.xlsx]

## Sheet: Sheet1
Train ID	Origin station	Destination station	Train class	Beijing South	Beijing South	Lang Fang	Lang Fang	Tianjin South	Tianjin South	Cangzhou West	Cangzhou West	Dezhou East	Dezhou East	Jinan West	Jinan West	Taian	Taian	Qufu East	Qufu East	Tengzhou East	Tengzhou East	Zaozhuang	Zaozhuang	Xuzhou East	Xuzhou East	Suzhou East	Suzhou East	Benbu South	Benbu South	Dingyuan	Dingyuan	Chuzhou	Chuzhou	Nanjing South	Nanjing South	Zhenjiang South	Zhenjiang South	Danyang North	Danyang North	Changzhou North	Changzhou North	Wuxi East	Wuxi East	Suzhou North	Suzhou North	Kunshan South	Kunshan South	Shanghai Hongqiao
1	Beijing South	Shanghai Hongqiao	Class A	07:00:00	07:00:00	07:17:30	07:17:30	07:31:40	07:33:40	07:52:30	07:52:30	08:10:40	08:10:40	08:30:50	08:32:50	08:46:35	08:46:35	08:59:00	08:59:00	09:08:55	09:08:55	09:15:20	09:15:20	09:26:35	09:26:35	09:38:20	09:38:20	09:53:55	09:53:55	10:03:40	10:03:40	10:15:00	10:15:00	10:30:55	10:32:55	10:48:10	10:48:10	10:53:20	10:53:20	10:59:05	10:59:05	11:09:51	11:09:51	11:14:36	11:14:36	11:21:21	11:21:21	11:35:21
2	Jinan West	Shanghai Hongqiao	Class B	-	-	-	-	-	-	-	-	-	-	07:18:00	07:18:00	07:32:50	07:32:50	07:50:10	07:52:50	08:09:13	08:11:13	08:23:33	08:25:33	08:43:41	08:45:41	09:01:46	09:01:46	09:22:36	09:24:36	09:37:38	09:37:38	09:50:15	09:50:15	10:06:35	10:08:35	10:28:05	10:30:05	10:37:55	10:37:55	10:47:30	10:49:30	11:06:10	11:11:51	11:22:19	11:24:19	11:32:43	11:32:43	11:47:00
3	Beijing South	Shanghai Hongqiao	Class B	07:20:00	07:20:00	07:38:20	07:38:20	07:54:05	07:56:05	08:15:56	08:15:56	08:40:02	08:43:02	09:07:10	09:11:10	09:25:40	09:25:40	09:40:00	09:40:00	09:54:23	10:03:23	10:12:43	10:12:43	10:28:51	10:30:51	10:49:37	10:51:37	11:11:27	11:11:27	11:23:29	11:23:29	11:36:16	11:36:16	11:51:36	11:53:36	12:10:06	12:10:06	12:15:56	12:15:56	12:22:31	12:22:31	12:37:11	12:39:11	12:46:39	12:46:39	12:53:03	12:53:03	13:08:00
4	Xuzhou East	Shanghai Hongqiao	Class B	-	-	-	-	-	-	-	-	-	-	-	-	-	-	-	-	-	-	-	-	07:31:00	07:31:00	07:49:46	07:51:46	08:14:36	08:16:36	08:29:38	08:29:38	08:45:15	08:47:15	09:05:00	09:13:00	09:29:30	09:29:30	09:38:20	09:40:20	09:51:55	09:53:55	10:10:35	10:12:35	10:20:03	10:20:03	10:29:27	10:31:27	10:48:00
5	Beijing South	Shanghai Hongqiao	Class B	07:50:00	07:50:00	08:08:20	08:08:20	08:24:05	08:31:05	08:51:56	08:51:56	09:14:02	09:14:02	09:37:10	09:39:10	09:53:40	09:53:40	10:08:00	10:08:00	10:19:23	10:19:23	10:28:43	10:28:43	10:42:51	10:42:51	10:56:37	10:56:37	11:15:27	11:15:27	11:27:29	11:27:29	11:40:16	11:40:16	11:55:36	11:57:36	12:14:06	12:14:06	12:19:56	12:19:56	12:29:31	12:31:31	12:45:11	12:45:11	12:50:39	12:50:39	12:57:03	12:57:03	13:12:00
6	Beijing South	Shanghai Hongqiao	Class B	08:05:00	08:05:00	08:23:20	08:23:20	08:37:05	08:37:05	08:55:56	08:55:56	09:20:02	09:22:02	09:46:10	09:48:10	10:02:40	10:02:40	10:17:00	10:17:00	10:28:23	10:28:23	10:38:43	10:40:43	10:58:51	11:00:51	11:17:37	11:17:37	11:35:27	11:35:27	11:47:29	11:47:29	12:00:06	12:00:06	12:15:26	12:18:26	12:37:56	12:43:16	12:51:06	12:51:06	12:57:41	12:57:41	13:09:21	13:09:21	13:18:49	13:21:46	13:31:10	13:31:10	13:46:00
7	Beijing South	Shanghai Hongqiao	Class B	08:15:00	08:15:00	08:33:20	08:33:20	08:46:05	08:46:05	09:06:56	09:08:56	09:32:02	09:32:02	09:56:10	09:59:10	10:13:40	10:13:40	10:31:00	10:40:00	10:53:23	10:53:23	11:03:43	11:09:20	11:27:28	11:29:28	11:45:14	11:45:14	12:03:04	12:03:04	12:14:06	12:14:06	12:29:43	12:31:43	12:49:03	12:52:03	13:08:33	13:08:33	13:14:23	13:14:23	13:23:58	13:25:58	13:39:38	13:39:38	13:48:46	13:51:46	14:00:10	14:00:10	14:17:00
8	Beijing South	Shanghai Hongqiao	Class B	08:35:00	08:35:00	08:53:20	08:53:20	09:06:05	09:06:05	09:23:56	09:23:56	09:48:02	09:50:02	10:14:10	10:17:35	10:35:05	10:40:40	10:57:00	10:57:00	11:08:23	11:08:23	11:18:43	11:20:43	11:35:51	11:35:51	11:49:37	11:49:37	12:07:27	12:07:27	12:21:29	12:23:29	12:38:06	12:38:06	12:54:26	12:57:03	13:13:33	13:13:33	13:22:23	13:24:23	13:32:58	13:32:58	13:47:38	13:49:38	13:57:06	13:57:06	14:04:30	14:04:30	14:22:00
9	Beijing South	Shanghai Hongqiao	Class B	08:50:00	08:50:00	09:11:20	09:19:30	09:35:05	09:35:05	09:55:56	09:57:56	10:21:02	10:21:02	10:43:10	10:47:10	11:01:40	11:01:40	11:17:00	11:17:00	11:28:23	11:28:23	11:35:43	11:35:43	11:51:51	11:53:51	12:09:37	12:09:37	12:27:27	12:27:27	12:38:29	12:38:29	12:51:06	12:51:06	13:07:26	13:11:26	13:28:05	13:28:05	13:33:55	13:33:55	13:40:30	13:40:30	13:54:38	13:54:38	14:03:06	14:09:48	14:18:12	14:18:12	14:33:00
10	Beijing South	Shanghai Hongqiao	Class A	09:00:00	09:00:00	09:17:30	09:17:30	09:28:40	09:28:40	09:44:30	09:44:30	10:02:40	10:02:40	10:22:50	10:24:50	10:38:35	10:38:35	10:51:00	10:51:00	11:00:55	11:00:55	11:07:20	11:07:20	11:18:35	11:18:35	11:30:20	11:30:20	11:45:55	11:45:55	11:55:40	11:55:40	12:08:06	12:08:06	12:24:01	12:26:01	12:41:16	12:41:16	12:46:26	12:46:26	12:52:11	12:52:11	13:02:16	13:02:16	13:07:01	13:07:01	13:13:40	13:13:40	13:28:00
11	Xuzhou East	Shanghai Hongqiao	Class B	-	-	-	-	-	-	-	-	-	-	-	-	-	-	-	-	-	-	-	-	09:07:00	09:07:00	09:25:46	09:27:46	09:50:36	09:55:55	10:08:57	10:08:57	10:24:34	10:26:34	10:44:54	10:48:54	11:05:30	11:05:30	11:11:20	11:11:20	11:20:55	11:25:55	11:42:35	11:44:35	11:55:03	12:00:03	12:08:27	12:08:27	12:23:30
12	Beijing South	Shanghai Hongqiao	Class B	09:20:00	09:20:00	09:39:20	09:39:20	09:55:05	09:57:05	10:16:56	10:16:56	10:41:02	10:43:02	11:07:10	11:09:10	11:23:40	11:23:40	11:38:00	11:38:00	11:49:23	11:49:23	11:56:43	11:56:43	12:09:51	12:09:51	12:26:37	12:38:21	12:58:11	12:58:11	13:09:13	13:09:13	13:21:50	13:21:50	13:38:10	13:41:10	14:00:40	14:02:40	14:10:30	14:10:30	14:20:05	14:22:05	14:35:45	14:35:45	14:41:13	14:41:13	14:50:37	14:52:37	15:09:00
13	Beijing South	Shanghai Hongqiao	Class B	09:25:00	09:25:00	09:43:20	09:43:20	09:59:05	10:10:05	10:29:56	10:29:56	10:54:02	11:09:02	11:33:10	11:38:10	11:52:40	11:52:40	12:07:00	12:07:00	12:18:23	12:18:23	12:28:43	12:30:43	12:46:09	12:46:09	12:59:55	12:59:55	13:17:45	13:17:45	13:28:47	13:28:47	13:44:24	13:46:24	14:04:44	14:08:44	14:25:14	14:25:14	14:34:04	14:36:04	14:44:39	14:44:39	14:56:46	14:56:46	15:05:14	15:07:14	15:18:38	15:20:38	15:37:00
14	Tianjin South	Shanghai Hongqiao	Class B	-	-	-	-	09:40:44	09:40:44	10:01:35	10:03:35	10:26:41	10:26:41	10:48:49	10:51:10	11:05:40	11:05:40	11:23:00	11:25:00	11:38:23	11:38:23	11:45:43	11:45:43	11:58:51	11:58:51	12:13:37	12:13:37	12:31:27	12:31:27	12:42:29	12:42:29	12:55:06	12:55:06	13:11:26	13:16:26	13:32:56	13:32:56	13:38:46	13:38:46	13:45:21	13:45:21	14:00:01	14:05:01	14:15:29	14:17:29	14:25:53	14:25:53	14:41:00
15	Beijing South	Tianjin South	Class B	09:50:00	09:50:00	10:08:20	10:08:20	10:24:20	-	-	-	-	-	-	-	-	-	-	-	-	-	-	-	-	-	-	-	-	-	-	-	-	-	-	-	-	-	-	-	-	-	-	-	-	-	-	-	-
16	Beijing South	Shanghai Hongqiao	Class A	10:00:00	10:00:00	10:17:30	10:17:30	10:28:40	10:28:40	10:44:30	10:44:30	11:02:40	11:02:40	11:22:50	11:24:50	11:38:35	11:38:35	11:51:00	11:51:00	12:00:55	12:00:55	12:07:20	12:07:20	12:18:35	12:18:35	12:30:20	12:30:20	12:45:55	12:45:55	12:55:40	12:55:40	13:07:00	13:07:00	13:23:55	13:25:55	13:41:10	13:41:10	13:46:20	13:46:20	13:52:05	13:52:05	14:03:01	14:03:01	14:07:46	14:07:46	14:13:31	14:13:31	14:28:00
17	Beijing South	Shanghai Hongqiao	Class B	10:05:00	10:05:00	10:23:55	10:23:55	10:36:40	10:36:40	10:54:31	10:54:31	11:18:37	11:20:37	11:44:45	11:46:45	12:01:15	12:01:15	12:18:35	12:20:35	12:33:58	12:33:58	12:44:18	12:46:18	13:04:26	13:06:26	13:23:12	13:23:12	13:41:45	13:41:45	13:52:47	13:52:47	14:06:24	14:06:24	14:21:44	14:24:44	14:44:14	14:46:14	14:54:04	14:54:04	15:00:39	15:00:39	15:15:19	15:17:19	15:24:47	15:24:47	15:31:11	15:31:11	15:47:00
18	Beijing South	Shanghai Hongqiao	Class B	10:20:00	10:20:00	10:41:20	10:45:20	11:01:05	11:01:05	11:21:56	11:24:56	11:51:02	11:53:02	12:17:10	12:29:10	12:43:40	12:43:40	13:01:00	13:03:00	13:16:23	13:16:23	13:23:43	13:23:43	13:39:51	13:42:51	13:58:37	13:58:37	14:16:27	14:16:27	14:27:29	14:27:29	14:40:06	14:40:06	14:56:26	15:00:26	15:16:56	15:16:56	15:23:46	15:23:46	15:31:21	15:31:21	15:46:01	15:48:01	15:58:29	16:00:29	16:08:53	16:08:53	16:25:00
19	Tianjin South	Shanghai Hongqiao	Class B	-	-	-	-	10:52:05	10:52:05	11:09:56	11:09:56	11:34:02	11:36:02	12:00:10	12:03:10	12:20:40	12:22:40	12:39:00	12:39:00	12:53:23	13:03:23	13:12:43	13:12:43	13:28:51	13:33:51	13:50:37	13:50:37	14:08:27	14:08:27	14:19:29	14:19:29	14:32:06	14:32:06	14:47:26	14:49:26	15:05:56	15:05:56	15:11:46	15:11:46	15:21:21	15:26:21	15:40:01	15:40:01	15:48:29	15:51:29	16:00:53	16:00:53	16:17:00
20	Beijing South	Shanghai Hongqiao	Class B	11:05:00	11:05:00	11:23:20	11:23:20	11:39:05	11:41:05	12:00:56	12:00:56	12:25:02	12:27:02	12:51:10	12:53:10	13:07:40	13:07:40	13:22:00	13:22:00	13:33:23	13:33:23	13:43:43	13:45:43	14:00:51	14:00:51	14:14:37	14:14:37	14:32:27	14:32:27	14:43:29	14:43:29	14:56:06	14:56:06	15:12:26	15:14:26	15:33:56	15:35:56	15:43:46	15:43:46	15:53:21	16:01:07	16:14:47	16:14:47	16:20:57	16:20:57	16:31:21	16:33:21	16:50:00
21	Beijing South	Shanghai Hongqiao	Class B	11:10:00	11:10:00	11:28:20	11:28:20	11:44:05	11:46:05	12:05:56	12:05:56	12:30:02	12:32:02	12:56:10	12:58:10	13:12:40	13:12:40	13:27:00	13:27:00	13:41:23	13:43:23	13:52:43	13:52:43	14:05:51	14:05:51	14:19:37	14:19:37	14:40:27	14:42:27	14:55:29	14:55:29	15:11:06	15:17:32	15:34:52	15:36:52	15:53:22	15:53:22	15:59:12	15:59:12	16:08:47	16:10:47	16:24:27	16:24:27	16:29:55	16:29:55	16:39:19	16:42:19	16:59:00
22	Beijing South	Shanghai Hongqiao	Class B	11:20:00	11:20:00	11:41:20	11:43:20	11:58:05	11:58:05	12:18:56	12:20:56	12:47:02	12:49:02	13:13:10	13:15:10	13:29:40	13:29:40	13:47:00	13:49:00	14:05:23	14:10:55	14:20:15	14:20:15	14:36:23	14:38:23	14:54:09	14:54:09	15:14:59	15:16:59	15:30:01	15:30:01	15:42:38	15:42:38	15:57:58	15:59:58	16:16:28	16:16:28	16:22:18	16:22:18	16:28:53	16:28:53	16:43:33	16:45:33	16:56:01	17:01:29	17:09:53	17:09:53	17:25:00
23	Beijing South	Shanghai Hongqiao	Class B	11:30:00	11:30:00	11:49:20	11:49:20	12:02:05	12:02:05	12:22:56	12:24:56	12:51:02	12:53:02	13:17:10	13:20:10	13:34:40	13:34:40	13:52:00	14:03:32	14:16:55	14:16:55	14:24:15	14:24:15	14:40:23	14:42:23	14:58:09	14:58:09	15:18:59	15:20:59	15:34:01	15:34:01	15:46:38	15:46:38	16:01:58	16:04:58	16:21:28	16:21:28	16:27:18	16:27:18	16:36:53	16:38:53	16:52:33	16:52:33	16:59:01	16:59:01	17:05:25	17:05:25	17:20:00
24	Beijing South	Shanghai Hongqiao	Class A	12:00:00	12:00:00	12:17:30	12:17:30	12:31:40	12:33:40	12:52:30	12:52:30	13:10:40	13:10:40	13:30:50	13:32:50	13:46:35	13:46:35	13:59:00	13:59:00	14:08:55	14:08:55	14:15:20	14:15:20	14:26:35	14:26:35	14:38:20	14:38:20	14:54:27	14:54:27	15:04:12	15:04:12	15:15:32	15:15:32	15:30:27	15:32:27	15:47:56	15:47:56	15:53:06	15:53:06	15:58:51	15:58:51	16:08:56	16:08:56	16:13:41	16:13:41	16:19:26	16:19:26	16:36:00
25	Beijing South	Shanghai Hongqiao	Class B	12:10:00	12:10:00	12:28:20	12:28:20	12:44:05	12:46:05	13:05:56	13:05:56	13:30:02	13:32:02	13:56:10	13:58:10	14:12:40	14:12:40	14:27:00	14:27:00	14:38:23	14:38:23	14:45:43	14:45:43	15:01:51	15:03:51	15:22:37	15:25:37	15:46:27	15:46:27	15:57:29	15:57:29	16:10:06	16:10:06	16:26:26	16:28:26	16:47:56	16:49:56	16:57:46	16:57:46	17:07:21	17:09:21	17:23:01	17:23:01	17:31:29	17:33:20	17:41:44	17:41:44	17:56:00
26	Beijing South	Shanghai Hongqiao	Class B	12:20:00	12:20:00	12:38:20	12:38:20	12:52:05	12:52:05	13:12:56	13:14:56	13:38:02	13:38:02	14:00:10	14:02:10	14:16:40	14:16:40	14:31:00	14:31:00	14:45:23	14:47:23	14:59:43	15:01:43	15:19:51	15:31:00	15:46:46	15:46:46	16:05:36	16:05:36	16:16:38	16:16:38	16:32:15	16:34:15	16:51:35	16:54:35	17:11:05	17:11:05	17:19:55	17:21:55	17:30:30	17:30:30	17:45:10	17:47:10	17:54:38	17:54:38	18:01:02	18:01:02	18:16:00
27	Beijing South	Shanghai Hongqiao	Class B	12:50:00	12:50:00	13:09:20	13:09:20	13:25:05	13:27:05	13:49:56	13:55:30	14:21:36	14:23:36	14:47:44	14:50:10	15:04:40	15:04:40	15:19:00	15:19:00	15:30:23	15:30:23	15:37:43	15:37:43	15:50:51	15:50:51	16:04:37	16:04:37	16:25:27	16:27:27	16:40:29	16:40:29	16:54:06	16:54:06	17:09:26	17:13:26	17:29:56	17:29:56	17:36:16	17:36:16	17:42:51	17:42:51	17:54:31	17:54:31	18:02:59	18:09:41	18:21:05	18:23:05	18:40:00
