# Supplementary material for: Collaborative optimization for train stop planning and train timetabling on high-speed railways based on passenger demand
Source: PLoS One. 2023 Apr 21;18(4):e0284747. doi: 10.1371/journal.pone.0284747 (PMC10121017; doi:10.1371/journal.pone.0284747)
Supplement: S2 Table — (XLSX) [file pone.0284747.s002.xlsx]

## Sheet: Sheet1
	Beijing South	Lang Fang	Tianjin South	Cangzhou West	Dezhou East	Jinan West	Taian	Qufu East	Tengzhou East	Zaozhuang	Xuzhou East	Suzhou East	Benbu South	Dingyuan	Chuzhou	Nanjing South	Zhenjiang South	Danyang North	Changzhou North	Wuxi East	Suzhou North	Kunshan South	Shanghai Hongqiao
Beijing South	0	311.4	1967.4	828	662.04	1733.76	671.76	895.68	121.32	194.4	1198.08	204.12	350.64	110.52	182.52	505.44	184.68	104.76	291.96	262.8	233.28	184.68	3584.16
Lang Fang	0	0	0	243.36	119.52	155.52	0	44.28	30.6	0	53.64	0	50.04	0	0	184.68	0	0	0	47.52	45	0	233.28
Tianjin South	0	0	0	584.28	632.88	1022.4	272.16	632.88	78.12	145.44	993.24	106.56	467.28	0	97.2	593.64	126	70.92	135.72	145.44	106.56	93.24	700.56
Cangzhou West	0	0	0	0	97.2	174.96	0	38.88	10.8	47.52	86.76	0	48.24	0	22.68	174.96	0	15.12	49.68	49.68	38.52	28.8	223.92
Dezhou East	0	0	0	0	0	369.72	126	156.24	19.44	97.2	97.2	49.68	77.76	25.2	46.44	174.96	48.24	23.4	57.96	58.32	49.68	49.68	243.36
Jinan West	0	0	0	0	0	0	525.6	506.52	24.84	545.04	457.56	32.4	116.64	23.76	47.88	730.44	135.72	26.64	194.4	194.4	165.24	145.44	895.68
Taian	0	0	0	0	0	0	0	0	18.36	136.44	321.12	0	0	21.6	0	243.36	0	19.8	77.76	78.12	67.68	0	262.8
Qufu East	0	0	0	0	0	0	0	0	12.24	77.76	97.2	0	38.52	0	9	272.16	57.96	0	77.76	77.76	76.68	0	360.36
Tengzhou East	0	0	0	0	0	0	0	0	0	23.04	55.44	23.4	23.04	0	23.76	36	19.08	12.96	15.84	12.6	23.04	11.88	38.16
Zaozhuang	0	0	0	0	0	0	0	0	0	0	174.96	0	126.36	25.92	97.2	116.28	42.84	23.76	86.76	87.48	86.76	87.48	225.72
Xuzhou East	0	0	0	0	0	0	0	0	0	0	0	184.68	379.44	0	311.4	856.8	243.36	75.24	291.96	379.44	369.72	291.96	954.36
Suzhou East	0	0	0	0	0	0	0	0	0	0	0	0	214.2	0	369.72	340.56	126	47.52	135.72	136.44	77.76	116.64	408.6
Benbu South	0	0	0	0	0	0	0	0	0	0	0	0	0	0	311.4	398.88	291.96	40.32	321.12	340.56	349.92	311.4	963.72
Dingyuan	0	0	0	0	0	0	0	0	0	0	0	0	0	0	0	31.32	0	12.96	0	14.4	0	0	32.76
Chuzhou	0	0	0	0	0	0	0	0	0	0	0	0	0	0	0	184.68	0	50.04	97.2	233.28	262.8	243.36	711
Nanjing South	0	0	0	0	0	0	0	0	0	0	0	0	0	0	0	0	233.64	90	262.8	282.6	476.64	252.72	3691.44
Zhenjiang South	0	0	0	0	0	0	0	0	0	0	0	0	0	0	0	0	0	0	349.92	10.44	301.68	25.92	291.96
Danyang North	0	0	0	0	0	0	0	0	0	0	0	0	0	0	0	0	0	0	25.92	14.04	14.76	22.68	36
Changzhou North	0	0	0	0	0	0	0	0	0	0	0	0	0	0	0	0	0	0	0	214.2	856.8	214.2	662.04
Wuxi East	0	0	0	0	0	0	0	0	0	0	0	0	0	0	0	0	0	0	0	0	1285.2	447.84	1246.32
Suzhou North	0	0	0	0	0	0	0	0	0	0	0	0	0	0	0	0	0	0	0	0	0	535.32	1236.6
Kunshan South	0	0	0	0	0	0	0	0	0	0	0	0	0	0	0	0	0	0	0	0	0	0	487.08
Shanghai Hongqiao	0	0	0	0	0	0	0	0	0	0	0	0	0	0	0	0	0	0	0	0	0	0	0
